# Supplementary material for: The rarity of gene shuffling in conserved genes
Source: Genome Biol. 2005 May 9;6(6):R50. doi: 10.1186/gb-2005-6-6-r50 (PMC1175970; doi:10.1186/gb-2005-6-6-r50)
Supplement: Additional File 1 — A table listing all shuffled genes included in our analysis of the ten distantly related genomes. A table listing all shuffled genes included in our analysis of the ten distantly related genomes. [file gb-2005-6-6-r50-S1.xls]

## Sheet: Sheet1
Species	Gene (T)	GeneA (R1)	GeneB (R1)	GeneC (R1)	GeneD (R1)	StartA T	EndA T	StartB T	EndB T	StartA R1	EndA R1	StartB R1	EndB R1	T Length	Alignment Combination Length	StartC T	EndC T	StartD T	EndD T	StartC R1	EndC R1	StartD R1	EndD R1
B_anthracis	30260608	29896095	29898646			29	80	64	138	2	53	31	103	154	110
B_anthracis	30260713	29896678	29896677			1	438	437	965	1	438	1	442	965	965
B_anthracis	30260753	29894325	29894328			1	173	191	422	1	173	1	232	422	405
B_anthracis	30261209	29895026	29896146			2	166	168	344	1	165	39	215	344	342
B_anthracis	30261645	29895244	29895241			1	198	337	897	1	198	1	562	897	759
B_anthracis	30261835	29895417	29895416			1	226	225	318	1	226	26	119	318	318
B_anthracis	30261937	29898827	29895172			1	436	435	564	1	448	26	150	564	564
B_anthracis	30262003	29895659	29895660			1	258	259	415	1	258	7	163	415	415
B_anthracis	30262603	29896234	29896281			1	220	282	792	1	220	1	511	795	731
B_anthracis	30262625	29896303	29896332			1	76	78	182	1	76	3	107	182	181
B_anthracis	30262917	29896614	29896612			1	507	598	849	322	828	1	252	849	759
B_anthracis	30263213	29896678	29896677			1	437	436	960	1	438	1	442	960	960
B_anthracis	30263273	29893974	29898409			6	237	292	498	3	235	6	208	551	439
B_anthracis	30263364	29895050	29897064			10	74	71	241	12	76	1	171	245	232
B_anthracis	30263477	29896678	29896677			1	442	440	971	1	439	1	442	971	971
B_anthracis	30263494	29897204	29897203			1	926	927	2358	1	926	3	1566	2358	2358
B_anthracis	30263576	29897284	29897283			1	326	325	537	1	324	1	213	537	537
B_anthracis	30263581	29894689	29898695			19	231	231	509	1	222	41	320	510	491
B_anthracis	30263648	29894585	29895892			15	163	150	308	10	162	162	325	310	294
B_anthracis	30264568	29895661	29896771			32	105	122	228	31	104	298	403	231	181
B_anthracis	30265060	29898653	29896190			1	285	283	554	1	284	429	711	627	554
B_anthracis	30265064	29898615	29898614			1	182	182	271	1	182	6	95	271	271
B_anthracis	30262377	29895989	29895990	29895991		1	1316	1519	2217	1	1316	1	699	2385	2172	2229	2385	1	157
B_cereus	29894068	30260454	30260453			1	443	500	643	1	443	1	144	643	587
B_cereus	29894486	30260911	30260910			15	123	132	212	1	109	1	81	212	190
B_cereus	29894718	30261133	30261135			1	199	208	974	1	199	1	767	974	966
B_cereus	29894730	30260597	30261147			1	80	79	149	1	80	1	71	149	149
B_cereus	29895026	30260710	30261236			9	577	571	758	1	516	28	215	760	750
B_cereus	29895375	30261794	30261795			1	553	558	976	1	553	1	419	976	972
B_cereus	29895593	30263652	30263651			1	877	1158	1343	1	883	387	572	1658	1063
B_cereus	29895847	30262195	30262196			1	501	528	1235	166	666	1	708	1235	1209
B_cereus	29896107	30263941	30263652			1	266	266	548	1	270	221	501	559	548
B_cereus	29896540	30262834	30262833			1	114	170	527	1	114	1	358	527	472
B_cereus	29896614	30262918	30262917			1	305	322	828	1	305	1	507	834	812
B_cereus	29896667	30262972	30262973			1	73	126	369	1	73	2	246	369	317
B_cereus	29896672	30262979	30262976			1	131	147	649	125	255	6	498	649	634
B_cereus	29896881	30263166	30263165			1	192	212	410	1	192	1	199	410	391
B_cereus	29897204	30263606	30263611			1	350	342	940	4	357	360	958	941	940
B_cereus	29897360	30263711	30263710			27	351	356	425	1	325	1	70	425	395
B_cereus	29897860	30264294	30264293			21	110	134	221	4	93	1	89	221	178
B_cereus	29897976	30264412	30264413			11	106	151	306	1	96	1	156	306	252
B_cereus	29898405	30264848	30264847			11	132	185	689	42	163	1	505	689	627
B_cereus	29898652	30265105	30265103			4	485	561	1213	53	535	1	651	1213	1135
B_cereus	29898827	30261937	30265218			1	448	463	575	1	436	326	435	577	561
C_elegans	2RSSE.1	pp-CT32814	pp-CT22719			19	119	138	258	31	133	19	139	343	222
C_elegans	B0238.13	pp-CT18799	pp-CT1603			22	287	358	666	44	297	60	360	811	575
C_elegans	B0399.1b	pp-CT13778	pp-CT30005			236	436	451	627	1	196	1	177	745	378
C_elegans	B0399.1c	pp-CT13778	pp-CT30005			46	246	261	437	1	196	1	177	555	378
C_elegans	C01G10.11a	pp-CT43353	pp-CT13223			41	103	105	380	123	185	2	288	385	339
C_elegans	C02D4.2c	pp-CT37292	pp-CT37739			56	255	277	422	76	269	300	441	439	346
C_elegans	C02D4.2d	pp-CT37292	pp-CT37739			53	252	274	419	76	269	300	441	436	346
C_elegans	C03B1.5	pp-CT14490	pp-CT18162			3	69	75	126	445	509	413	465	220	119
C_elegans	C03F11.1	pp-CT13778	pp-CT30005			81	287	304	459	1	196	1	167	471	363
C_elegans	C05E4.8	pp-CT39470	pp-CT27708			11	96	107	223	5	89	10	126	225	203
C_elegans	C06G4.2a	pp-CT7644	pp-CT23027			36	136	288	782	32	138	60	554	783	596
C_elegans	C09E10.2a	pp-CT18423	pp-CT30715			20	231	543	894	5	216	759	1094	950	564
C_elegans	C09E10.2b	pp-CT18423	pp-CT30715			20	231	545	896	5	216	759	1094	952	564
C_elegans	C15B12.5c	pp-CT23924	pp-CT34991			18	262	531	617	127	373	396	482	622	332
C_elegans	C24A8.4a	pp-CT21217	pp-CT22999			22	304	429	521	13	301	513	601	640	376
C_elegans	C25F6.2a	pp-CT4970	pp-CT4934			104	180	300	1062	6	82	155	955	1064	840
C_elegans	C31H5.3	pp-CT18687	pp-CT24194			26	374	495	554	46	408	148	207	554	409
C_elegans	C36B1.3	pp-CT23860	pp-CT14678			1	279	304	402	1	272	20	116	402	378
C_elegans	C50H2.3b	pp-CT3186	pp-CT19912			74	187	214	350	2225	2339	1796	1925	502	251
C_elegans	C54D10.10	pp-CT33928	pp-CT33224			32	86	167	225	54	109	55	110	228	114
C_elegans	C54D2.5b	pp-CT13712	pp-CT27902			131	523	613	834	12	387	771	996	1211	615
C_elegans	D1022.8	pp-CT27360	pp-CT27380			11	129	123	300	18	139	2	177	337	290
C_elegans	F01D4.6a	pp-CT1345	pp-CT29422			58	146	205	296	1	85	221	308	321	181
C_elegans	F08A10.1a	pp-CT13778	pp-CT30005			233	421	438	633	3	196	1	196	635	385
C_elegans	F08A10.1b	pp-CT13778	pp-CT30005			253	441	458	653	3	196	1	196	655	385
C_elegans	F08A10.1c	pp-CT13778	pp-CT30005			253	441	458	648	3	196	1	191	672	380
C_elegans	F11D5.3a	pp-CT36520	pp-CT43375			62	353	508	790	20	319	673	955	797	575
C_elegans	F11D5.3b	pp-CT36520	pp-CT43375			32	323	478	760	20	319	673	955	767	575
C_elegans	F15A8.5a	pp-CT22855	pp-CT34991			8	192	308	395	119	298	388	479	460	273
C_elegans	F15A8.5b	pp-CT22999	pp-CT34991			11	202	250	337	115	302	388	479	402	280
C_elegans	F15A8.5c	pp-CT22999	pp-CT34991			11	202	250	337	115	302	388	479	399	280
C_elegans	F17E5.1a	pp-CT32768	pp-CT20820			8	338	541	961	3	335	53	461	961	752
C_elegans	F17E5.2	pp-CT40340	pp-CT14260			61	221	231	565	103	262	35	370	565	496
C_elegans	F25B5.4a	pp-CT36603	pp-CT10033			1	762	761	838	1	718	1	78	838	838
C_elegans	F25B5.7a	pp-CT28998	pp-CT12803			3	368	384	552	135	518	304	461	561	535
C_elegans	F25B5.7c	pp-CT28998	pp-CT12803			11	88	104	272	441	518	304	461	281	247
C_elegans	F25H2.2	pp-CT10500	pp-CT10516			47	110	111	531	46	109	10	425	578	485
C_elegans	F26F12.7	pp-CT7824	pp-CT27128			251	317	305	1205	242	308	23	836	1829	955
C_elegans	F29D10.4	pp-CT14605	pp-CT12313			15	747	1023	1100	64	790	232	308	1100	811
C_elegans	F29D11.1	pp-CT35309	pp-CT7830			43	133	152	4669	26	114	43	4468	4753	4609
C_elegans	F31E3.2d	pp-CT10911	pp-CT25652			132	369	434	747	463	701	42	370	764	552
C_elegans	F35G2.4	pp-CT5606	pp-CT3647			6	219	228	526	6	220	1	317	539	513
C_elegans	F42A9.1a	pp-CT27810	pp-CT9029			49	438	828	1283	83	451	83	549	1372	846
C_elegans	F42A9.1b	pp-CT27810	pp-CT9029			49	438	783	1232	83	451	89	549	1321	840
C_elegans	F42G8.8	pp-CT20458	pp-CT23978			8	311	350	487	6	284	266	411	487	442
C_elegans	F42H10.4	pp-CT42338	pp-CT12865			10	61	58	147	176	226	14	103	221	138
C_elegans	F44B9.9	pp-CT11529	pp-CT6778			6	99	131	224	19	101	190	283	244	188
C_elegans	F45H11.4	pp-CT5032	pp-CT28241			191	898	1090	1179	4	684	269	358	1243	798
C_elegans	F53B1.8	pp-CT43038	pp-CT31631			118	309	457	764	16	208	108	414	809	500
C_elegans	F54G8.2	pp-CT27810	pp-CT3945			266	556	560	774	86	372	546	776	812	506
C_elegans	F55A11.4	pp-CT40340	pp-CT14260			73	225	226	534	112	262	43	369	588	462
C_elegans	F56H11.1c	pp-CT22933	pp-CT7856			307	383	377	730	1057	1149	52	439	798	424
C_elegans	H39E23.1a	pp-CT23618	pp-CT37163			129	695	1093	1192	109	692	23	122	1192	667
C_elegans	H39E23.1b	pp-CT23618	pp-CT37163			81	662	997	1096	109	689	23	122	1096	682
C_elegans	K02C4.4	pp-CT29314	pp-CT32792			7	80	135	720	11	84	22	656	723	660
C_elegans	K07C6.14	pp-CT39470	pp-CT27708			11	96	154	297	5	89	10	153	300	230
C_elegans	K08A2.5b	pp-CT26497	pp-CT27708			1	118	267	441	288	403	7	181	459	293
C_elegans	K09C8.5	pp-CT33566	pp-CT18417			445	533	664	1248	24	115	49	625	1328	674
C_elegans	K10B4.4	pp-CT22465	pp-CT34307			34	168	288	392	64	195	30	128	418	240
C_elegans	K10D2.1a	pp-CT18355	pp-CT8463			15	268	297	665	66	318	6	377	1223	623
C_elegans	K10D2.1b	pp-CT18355	pp-CT8463			15	268	297	665	66	318	6	377	957	623
C_elegans	K11H3.7	pp-CT26274	pp-CT11323			6	182	265	353	20	197	64	144	372	266
C_elegans	M01A10.2a	pp-CT39363	pp-CT7224			7	585	923	1089	44	621	202	353	1089	746
C_elegans	M01A10.2c	pp-CT39363	pp-CT7224			7	585	1045	1211	44	621	202	353	1211	746
C_elegans	M03A8.1	pp-CT11487	pp-CT31133			3	303	318	433	8	313	2	114	436	417
C_elegans	R10E11.1a	pp-CT42396	pp-CT35306			61	215	828	1814	454	605	1665	2674	2045	1142
C_elegans	R10E11.1b	pp-CT42396	pp-CT35306			61	215	839	1825	454	605	1665	2674	2056	1142
C_elegans	R11A5.1a	pp-CT9509	pp-CT6639			18	559	560	683	47	650	40	169	906	666
C_elegans	R11A5.1b	pp-CT9509	pp-CT6639			18	549	550	673	47	650	40	169	896	656
C_elegans	R151.5	pp-CT21251	pp-CT17880			123	343	489	578	516	737	839	930	592	311
C_elegans	R160.7	pp-CT18965	pp-CT25882			78	408	563	629	7	336	3240	3307	661	398
C_elegans	R53.3a	pp-CT17352	pp-CT29650			115	210	280	497	120	209	387	593	543	314
C_elegans	T04C10.1	pp-CT23674	pp-CT9906			303	658	747	882	61	413	1483	1619	882	492
C_elegans	T06A4.1b	pp-CT13306	pp-CT23329			29	428	470	566	23	408	133	235	606	497
C_elegans	T06G6.11	pp-CT17584	pp-CT16529			8	69	99	237	82	143	263	397	265	201
C_elegans	T10B10.1	pp-CT25584	pp-CT32351			95	268	352	417	929	1100	318	391	428	240
C_elegans	T13C5.5b	pp-CT23646	pp-CT32141			11	155	160	413	25	161	1	254	429	399
C_elegans	T14G8.1	pp-CT26078	pp-CT12153			331	428	424	1298	451	550	365	1186	1787	968
C_elegans	T22C1.7	pp-CT14344	pp-CT32352			1	429	656	738	47	480	47	129	747	512
C_elegans	T25G12.9	pp-CT39470	pp-CT27708			11	96	154	327	5	89	10	183	358	260
C_elegans	T27C10.4	pp-CT18040	pp-CT28219			132	227	262	351	21	114	66	155	364	186
C_elegans	W02B12.7	pp-CT3547	pp-CT29804			66	131	268	591	68	133	13	351	605	390
C_elegans	W08A12.1b	pp-CT37450	pp-CT17532			38	90	103	424	57	108	50	365	444	375
C_elegans	W08A12.1c	pp-CT37450	pp-CT17532			32	84	97	418	57	108	50	365	438	375
C_elegans	W09D10.2	pp-CT32349	pp-CT12667			6	116	119	1290	228	341	25	1159	1335	1283
C_elegans	Y106G6H.14	pp-CT20283	pp-CT15154			3	75	83	200	219	289	676	792	220	191
C_elegans	Y22D7AR.13	pp-CT34985	pp-CT31666			38	250	340	438	213	423	489	589	445	312
C_elegans	Y37E11B.1b	pp-CT30969	pp-CT11247			5	92	80	155	713	796	1432	1508	167	151
C_elegans	Y40H7A.10	pp-CT19866	pp-CT17056			50	134	238	333	71	157	121	219	343	181
C_elegans	Y42G9A.3a	pp-CT11439	pp-CT7080			66	162	174	375	25	121	5	205	375	299
C_elegans	Y42G9A.3b	pp-CT11439	pp-CT7080			66	162	174	282	25	121	5	113	295	206
C_elegans	Y43F8C.12	pp-CT34500	pp-CT37062			363	790	794	1111	140	579	989	1303	1119	746
C_elegans	Y47D3B.10	pp-CT5606	pp-CT3647			1	219	226	529	1	222	1	317	559	523
C_elegans	Y50D4C.1b	pp-CT34990	pp-CT26683			1	100	158	253	1	99	1481	1596	310	196
C_elegans	Y51F10.1	pp-CT39470	pp-CT38689			11	85	84	159	5	78	16	93	159	149
C_elegans	Y53F4B.4a	pp-CT33468	pp-CT17524			65	297	400	700	1	232	128	431	700	534
C_elegans	Y53G8AM.1	pp-CT39470	pp-CT27708			7	85	136	311	1	78	6	181	329	255
C_elegans	Y80D3A.2	pp-CT34522	pp-CT34523			7	256	255	1187	75	319	1	1118	1232	1181
C_elegans	Y87G2A.6	pp-CT11831	pp-CT23547			20	312	469	625	46	335	274	429	629	450
C_elegans	Y92H12BL.4	pp-CT20414	pp-CT11517			2	76	133	258	15	99	1019	1158	266	201
C_elegans	Y94H6A.7	pp-CT27144	pp-CT34727			40	162	183	296	44	161	2	117	296	237
C_elegans	ZC518.3a	pp-CT33003	pp-CT17512			54	199	303	578	19	164	1	271	606	422
C_elegans	ZC518.3b	pp-CT33003	pp-CT17512			61	206	310	585	19	164	1	271	613	422
C_elegans	ZC518.3c	pp-CT33003	pp-CT17512			45	190	294	569	19	164	1	271	597	422
C_elegans	ZC64.1	pp-CT39470	pp-CT27708			1	69	127	241	22	89	10	124	241	184
C_elegans	ZC64.4	pp-CT31672	pp-CT20859			98	223	227	324	27	142	179	275	355	224
C_elegans	ZK180.2	pp-CT9836	pp-CT35221			5	94	144	227	148	242	365	452	253	174
C_elegans	ZK617.1a	pp-CT8086	pp-CT3598			4	206	1176	6826	458	658	1350	7066	6839	5854
C_elegans	ZK617.1b	pp-CT8086	pp-CT3598			4	206	1495	7145	458	658	1350	7066	7158	5854
C_elegans	C04G6.1a	pp-CT34260	pp-CT23435	pp-CT42756		24	151	133	205	4	132	131	204	605	334	198	357	1	154
C_elegans	C04G6.1b	pp-CT34260	pp-CT23435	pp-CT42756		24	151	133	205	4	132	131	204	426	334	198	357	1	154
C_elegans	C52A11.4b	pp-CT13614	pp-CT11813	pp-CT23111		3	77	330	394	637	715	47	111	629	316	450	625	582	765
C_elegans	F25H5.1a	pp-CT37086	pp-CT37092	pp-CT28055		36	187	191	314	115	264	48	171	525	440	310	478	73	241
C_elegans	F25H5.1b	pp-CT37086	pp-CT37092	pp-CT28055		36	187	191	314	115	264	48	171	454	393	310	431	73	194
C_elegans	K12H4.8	pp-CT20219	pp-CT11799	pp-CT15409		13	102	438	500	8	97	524	586	1845	1472	513	1831	832	2241
C_elegans	T01G1.1	pp-CT30218	pp-CT16873	pp-CT33240		14	232	300	1219	3	219	20	889	1893	1219	1567	1646	109	191
C_elegans	Y64G10A.7	pp-CT16044	pp-CT10514	pp-CT41022	pp-CT23341	82	501	577	759	343	768	283	436	1664	1099	903	1325	3	420	1390	1462	676	741
D_melanogaster	pp-CT10306	Y55F3AM.7	C27A12.2			64	212	334	396	251	406	59	121	400	212
D_melanogaster	pp-CT10811	R74.1	ZK546.15			1	1123	1146	1371	52	1179	54	285	1376	1349
D_melanogaster	pp-CT11443	E01G4.4	D1081.2			6	108	130	263	4	97	11	140	449	237
D_melanogaster	pp-CT13500	F01D4.4	T27A8.1			25	419	440	825	28	449	42	420	1406	781
D_melanogaster	pp-CT14159	Y37A1C.1a	F52B11.7			190	853	1023	1171	225	889	1	137	1171	813
D_melanogaster	pp-CT14730	Y105E8A.19	F58B3.5			8	327	348	517	18	330	741	908	525	490
D_melanogaster	pp-CT1581	H37N21.1	K10D3.5			86	261	263	460	22	196	12	197	637	374
D_melanogaster	pp-CT20732	F13A7.10	Y71F9AL.5			6	193	252	352	22	208	17	114	467	289
D_melanogaster	pp-CT21432	K09G1.4a	F01E11.5b			117	304	329	421	47	229	241	332	508	281
D_melanogaster	pp-CT21636	C29F9.7	Y94H6A.5a			88	192	592	1371	53	157	14	814	1390	885
D_melanogaster	pp-CT21650	F01E11.5a	F15A8.5d			12	157	183	311	83	230	59	184	407	275
D_melanogaster	pp-CT21931	F56E3.3a	ZK593.5			6	1421	1813	1918	10	1507	9	111	1921	1522
D_melanogaster	pp-CT22195	Y48C3A.9	F30B5.1			4	183	170	360	7	202	104	282	445	357
D_melanogaster	pp-CT23113	F31E8.2a	Y92H12A.2			72	162	549	1082	176	265	215	724	1082	625
D_melanogaster	pp-CT24060	C24A8.1	F15A8.5d			20	144	319	403	62	192	67	148	416	210
D_melanogaster	pp-CT26768	Y60A3A.9	F47G9.1			8	206	299	427	4	201	75	203	427	328
D_melanogaster	pp-CT27270	K08E3.8	F13H6.1			73	204	299	438	6	144	492	634	486	272
D_melanogaster	pp-CT27543	Y71H2AM.19	Y71H2AM.18			43	394	445	766	42	463	3	310	798	674
D_melanogaster	pp-CT28931	F33A8.1	C52E4.6a			230	1148	1167	1275	5	897	374	480	1278	1028
D_melanogaster	pp-CT30715	K06A1.6	F40G9.1			563	1218	1285	1405	246	892	484	604	1417	777
D_melanogaster	pp-CT3104	F09E5.17	F08F8.7			31	177	186	406	24	178	1	225	406	368
D_melanogaster	pp-CT31672	ZC247.3	R07B5.9			24	324	355	462	65	311	460	569	505	409
D_melanogaster	pp-CT32623	ZC262.8	F10B5.5			65	140	235	552	66	143	102	424	562	394
D_melanogaster	pp-CT33441	T22B11.2	C38H2.2			63	244	394	654	98	283	93	357	680	443
D_melanogaster	pp-CT34505	F44G4.8	C02B10.6			19	129	186	259	1141	1252	291	364	270	185
D_melanogaster	pp-CT34991	F14D12.6a	K09G1.4a			4	164	378	492	61	216	582	701	493	276
D_melanogaster	pp-CT3545	F38A1.8	W09G12.5			1	430	502	614	1	447	1	114	631	543
D_melanogaster	pp-CT35500	F47E1.3	C47C12.3a			69	213	209	315	436	586	113	222	315	247
D_melanogaster	pp-CT35769	F47C12.1	C50H2.3a			64	228	237	342	1648	1823	556	673	529	271
D_melanogaster	pp-CT36779	T24D11.1	F01G12.6			2	382	382	736	45	421	17	386	803	735
D_melanogaster	pp-CT36831	T22C8.5	B0280.4			149	234	222	308	56	146	125	210	314	160
D_melanogaster	pp-CT37086	C45G3.2a	ZK381.5a			11	109	102	264	101	201	59	218	277	254
D_melanogaster	pp-CT37739	C24A8.1	K09G1.4b			1	146	271	441	68	210	650	823	444	317
D_melanogaster	pp-CT38583	F28F8.1	F09E8.7			1	140	145	506	34	180	127	493	520	502
D_melanogaster	pp-CT3945	K06A1.6	F54G8.2			68	260	546	776	343	549	560	774	791	424
D_melanogaster	pp-CT40158	Y60A3A.10	C15H11.4			26	228	278	593	28	239	35	332	594	519
D_melanogaster	pp-CT41167	K02F2.6	C24A8.4a			63	262	255	343	8	207	428	518	345	281
D_melanogaster	pp-CT42214	F01D4.4	T27A8.1			34	417	438	823	39	449	42	420	1404	770
D_melanogaster	pp-CT42396	C07G1.5	R10E11.1a			14	426	454	605	126	570	61	215	647	565
D_melanogaster	pp-CT4932	F47E1.3	R53.3a			103	222	221	272	465	581	444	495	287	170
D_melanogaster	pp-CT4934	Y105E8A.26	C25F6.2a			35	126	155	955	40	130	300	1062	960	893
D_melanogaster	pp-CT5484	F26F4.3	B0238.10			57	306	357	526	101	342	85	255	527	420
D_melanogaster	pp-CT5552	K11E8.1b	C09G4.2d			14	155	139	314	3	136	2	173	560	301
D_melanogaster	pp-CT6904	F25D7.3	F39B2.1			116	240	260	344	495	617	381	464	344	210
D_melanogaster	pp-CT8277	Y37A1C.1a	F52B11.7			20	671	820	954	242	894	2	137	954	787
D_melanogaster	pp-CT8423	K09G1.4a	F15A8.5d			115	333	414	493	44	258	74	154	537	299
D_melanogaster	pp-CT9748	C07G1.5	R10E11.1a			2	451	479	630	89	570	61	215	672	602
D_melanogaster	pp-CT9935	F56F4.5	Y46C8AL.7			119	780	1021	1097	8	673	67	144	1123	739
D_melanogaster	pp-CT9961	W01A11.6	T06H11.4			8	156	224	592	5	155	51	429	601	518
D_melanogaster	pp-CT14206	C34H3.2	K11D2.4	C27A12.2		138	238	278	386	120	220	169	280	556	298	467	554	62	149
D_melanogaster	pp-CT16741	B0280.4	ZK867.1c	C47C12.3a		76	168	162	247	123	215	17	102	501	303	362	492	81	219
D_melanogaster	pp-CT22113	Y38H8A.5	ZC328.2	F15C11.1		90	259	264	340	25	191	298	374	522	286	321	379	589	645
D_melanogaster	pp-CT31391	Y38H8A.5	ZC328.2	F15C11.1		90	259	264	340	25	191	298	374	522	286	321	379	589	645
D_melanogaster	pp-CT26172	F47C12.2	F47C12.1	W02C12.1		1	203	199	2015	177	382	34	1827	3396	3329	2014	3329	28	1312
D_melanogaster	pp-CT20414	Y92H12BL.4	Y92H12BL.1	Y92H12BL.3		15	99	141	314	2	76	1	168	552	408	356	504	124	273
E_coli	16132164	16763302	16763301			1	362	386	500	473	834	1	115	513	477
M_jannas	15668568	14590184	14591537			127	192	220	326	311	369	4	117	339	173
M_jannas	15668794	14591284	14590520			25	202	231	340	33	212	3	111	344	288
M_jannas	15669121	14590033	14591544			64	172	190	381	42	145	5	198	381	301
M_jannas	15669232	14591688	14591327			80	195	490	859	497	614	30	396	859	486
M_jannas	15669317	14591722	14590359			1	323	338	535	1	324	3	214	535	521
M_jannas	15669611	14591688	14590174			517	580	566	1102	894	959	68	601	1102	586					276	335	47	105
M_jannas	15668693	14591507	33359418	14590828	14590561	37	98	82	142	28	85	28	81	408	207	126	183	69	127
P_horiko	14590194	15668237	15668270			9	476	570	624	11	477	74	128	630	523
P_horiko	14590845	15669770	15669768			2	678	764	870	1	674	1	112	873	784
P_horiko	14591203	15669656	15669748			2	356	364	440	4	376	2	75	440	432
P_horiko	14591322	15668757	15668711			1	64	123	205	95	158	86	164	208	147
P_horiko	14591329	15669229	15669230			17	504	519	1117	7	495	11	615	1117	1087
P_horiko	14591680	15669638	15669432			3	205	236	405	164	358	28	179	406	373
P_horiko	14591725	15669623	15668197			90	161	159	386	76	148	44	274	389	297
S_cerevisiae	YCL030C	19112622	19112678			128	339	372	791	191	397	23	439	799	632
S_cerevisiae	YDL126C	19114199	19113998			15	407	472	787	25	417	113	431	835	709
S_cerevisiae	YGL150C	19115891	19075591			263	927	1297	1481	398	1063	623	814	1489	850
S_cerevisiae	YOL066C	19113793	19075322			62	433	435	584	3	382	258	401	591	522
S_enterica	16759351	16128356	16128359			1	478	508	961	1	486	15	467	961	932
S_enterica	16760634	16130138	16131413			1	65	119	191	1	65	151	223	196	138
S_enterica	16760986	16130363	16130382			1	64	95	174	3	66	16	93	184	144
S_enterica	16761382	16130382	16130381			1	95	135	229	15	109	1	95	229	190
S_enterica	16761951	16132213	16130919			20	151	134	287	14	143	6	159	288	268
S_pombe	19112494	YAR073W	YAR075W			1	375	374	524	1	373	5	156	524	524
S_pombe	19113502	YOR259C	YDL007W			193	500	539	796	107	404	173	433	809	566
S_pombe	19114150	YKR070W	YDL142C			38	356	387	534	14	352	55	211	570	467
S_pombe	19113764	YIL003W	YDR267C			4	273	304	608	16	274	26	327	608	575
S_pombe	19114496	YGR209C	YDR518W			22	102	140	253	2	79	375	489	359	195
S_pombe	19075737	YDL161W	YIR006C			12	320	309	499	9	249	393	575	706	488
S_pombe	19112981	YJL200C	YJL096W			5	782	799	905	2	782	49	154	905	885
S_pombe	19115217	YKL088W	YOR074C			28	268	398	625	306	553	33	259	625	469
